# Supplementary material for: Ultrafast-Laser Micro-Structuring of LiNi0.8Mn0.1Co0.1O2 Cathode for High-Rate Capability of Three-Dimensional Li-ion Batteries
Source: Nanomaterials (Basel). 2022 Nov 4;12(21):3897. doi: 10.3390/nano12213897 (PMC9654857; doi:10.3390/nano12213897)
Supplement: Supplementary file 1 [file nanomaterials-12-03897-s001.zip]

Archive with 1 entries (1 files):
- nanomaterials-1990605-supplementary.pdf
